# Supplementary material for: Impaired Spatial Inhibition Processes for Interhemispheric Anti-saccades following Dorsal Posterior Parietal Lesions
Source: Cereb Cortex Commun. 2021 Sep 13;2(3):tgab054. doi: 10.1093/texcom/tgab054 (PMC8481671; doi:10.1093/texcom/tgab054)
Supplement: SupplementaryFig1_tgab054 [file supplementaryfig1_tgab054.zip]

Archive with 1 entries (1 files):
- SupplementaryFig1_tgab054.eps
